# Supplementary material for: Pharmacokinetic and pharmacodynamic modelling after subcutaneous, intravenous and buccal administration of a high-concentration formulation of buprenorphine in conscious cats
Source: PLoS One. 2017 Apr 26;12(4):e0176443. doi: 10.1371/journal.pone.0176443 (PMC5405979; doi:10.1371/journal.pone.0176443)
Supplement: S4 File — (XLSX) [file pone.0176443.s004.xlsx]

## Sheet: Study I
Cat	Treatment	Time (Minutes)	Skin Temp ©	Thermal Threshold ©
Solomon	Saline (SC)	0	36.7	43.96
Solomon	Saline (SC)	30	36.3	45.4
Solomon	Saline (SC)	60	36.3	43.7
Solomon	Saline (SC)	120	36.4	42.7
Solomon	Saline (SC)	240	36.1	42.2
Solomon	Saline (SC)	360	36.3	43
Solomon	Saline (SC)	480	36.1	42.4
Solomon	Saline (SC)	720	36.45	44.05
Solomon	Saline (SC)	1440	36.35	42.7
Solomon	Saline (SC)	1800	36.35	43.25
Solomon	Saline (SC)	2160	36.5	42.55
Solomon	Saline (SC)	2880	36.15	44.05
Solomon	Saline (SC)	3600	36.35	43.25
Solomon	Saline (SC)	4320	36.5	43.45
Seymour	Saline (SC)	0	36	44.05
Seymour	Saline (SC)	30	36.3	47.9
Seymour	Saline (SC)	60	36.5	45.7
Seymour	Saline (SC)	120	36.6	45.6
Seymour	Saline (SC)	240	36.1	45.1
Seymour	Saline (SC)	360	36.4	43
Seymour	Saline (SC)	480	36.4	46.2
Seymour	Saline (SC)	720	36.3	43.5
Seymour	Saline (SC)	1440	36.35	45.85
Seymour	Saline (SC)	1800	36.7	48.35
Seymour	Saline (SC)	2160	37.1	50.35
Seymour	Saline (SC)	2880	36.35	45.8
Seymour	Saline (SC)	3600	36.05	46.05
Seymour	Saline (SC)	4320	36.1	45.05
Justin	Saline (SC)	0	36.03	41.86
Justin	Saline (SC)	30	36.3	42.2
Justin	Saline (SC)	60	36.5	41.9
Justin	Saline (SC)	120	36.2	43.6
Justin	Saline (SC)	240	36.5	41.1
Justin	Saline (SC)	360	36.4	42.4
Justin	Saline (SC)	480	36.3	41.3
Justin	Saline (SC)	720	36.3	42.8
Justin	Saline (SC)	1440	36.35	42.95
Justin	Saline (SC)	1800	36.2	42.35
Justin	Saline (SC)	2160	36.35	43.35
Justin	Saline (SC)	2880	36.3	44.05
Justin	Saline (SC)	3600	36.35	42.6
Justin	Saline (SC)	4320	36.3	42.95
Marcel	Saline (SC)	0	35.8	43.5
Marcel	Saline (SC)	30	36.2	43.1
Marcel	Saline (SC)	60	36.3	42.5
Marcel	Saline (SC)	120	36	42.7
Marcel	Saline (SC)	240	36	43.2
Marcel	Saline (SC)	360	36.2	42.6
Marcel	Saline (SC)	480	36.1	43.2
Marcel	Saline (SC)	720	36.35	42.8
Marcel	Saline (SC)	1440	36.6	44.65
Marcel	Saline (SC)	1800	36.3	43.25
Marcel	Saline (SC)	2160	36.1	45.05
Marcel	Saline (SC)	2880	35.95	45.9
Marcel	Saline (SC)	3600	36.05	42.8
Marcel	Saline (SC)	4320	36.05	43.75
Iris	Saline (SC)	0	36.5	41.97
Iris	Saline (SC)	30	36.5	41.8
Iris	Saline (SC)	60	36.6	42.1
Iris	Saline (SC)	120	36.2	42.8
Iris	Saline (SC)	240	36.3	42.8
Iris	Saline (SC)	360	35.9	42.6
Iris	Saline (SC)	480	36	42.3
Iris	Saline (SC)	720	36	42.7
Iris	Saline (SC)	1440	36.35	41.7
Iris	Saline (SC)	1800	36.05	41.6
Iris	Saline (SC)	2160	36.5	41.4
Iris	Saline (SC)	2880	37	41.65
Iris	Saline (SC)	3600	36.75	42.35
Iris	Saline (SC)	4320	36.65	41.75
Hazel	Saline (SC)	0	36.5	47.6
Hazel	Saline (SC)	30	36.9	47.6
Hazel	Saline (SC)	60	36.6	49.1
Hazel	Saline (SC)	120	36	45.3
Hazel	Saline (SC)	240	36.4	46.5
Hazel	Saline (SC)	360	36.4	47.6
Hazel	Saline (SC)	480	36.9	47.3
Hazel	Saline (SC)	720	37	48.35
Hazel	Saline (SC)	1440	36.9	47.6
Hazel	Saline (SC)	1800	37.3	45.45
Hazel	Saline (SC)	2160	37.05	47.3
Hazel	Saline (SC)	2880	36.55	46.3
Hazel	Saline (SC)	3600	36.65	45.9
Hazel	Saline (SC)	4320	36.6	46.85

## Sheet: Study II
ID	Cat	Treatment	Time (Minutes)	Skin Temp ©	Thermal Threshold ©	pH	[Buprenorphine] (ng/mL)	[Norbuprenorphine] (ng/mL)
so-2-1	Solomon	OTM	0	36.6	45.63	9	0	0
so-2-2	Solomon	OTM	2				0.531448	0
so-2-3	Solomon	OTM	8				7.39434	0.222762
so-2-4	Solomon	OTM	30	36.7	49.9		6.9954	2.20295
so-2-5	Solomon	OTM	60				7.3284	3.28451
so-2-6	Solomon	OTM	120	37	50.5		2.61703	3.10933
so-2-7	Solomon	OTM	240	37.8	53.2		0.798237	2.37142
so-2-8	Solomon	OTM	360	37.6	46.4		0.480835	1.80676
so-2-9	Solomon	OTM	480	37.4	52.3		0.421672	1.23434
so-2-10	Solomon	OTM	720	37.05	53.9		0.437784	1.26251
so-2-11	Solomon	OTM	1440	37.05	49.6		0.281648	1.04682
so-2-12	Solomon	OTM	1800	37.6	49.05		0.140397	0.439538
so-2-13	Solomon	OTM	2160	37.25	46.9		0.128919	0.440874
so-2-14	Solomon	OTM	2880	37.1	46.75	9	0.0865333	0.303939
so-2-15	Solomon	OTM	3600	37.8	47.6		0.0533213	0.192527
so-2-16	Solomon	OTM	4320	37.9	47.6		0	0
so-2-17	Solomon	IV	0	37.97	45.8	9	0	0
so-2-18	Solomon	IV	2				191.962	1.24663
so-2-19	Solomon	IV	8				93.7014	1.5692
so-2-20	Solomon	IV	30	37.2	47.8		44.2577	1.54195
so-2-21	Solomon	IV	60	37.5	48.9		6.11398	0.53989
so-2-22	Solomon	IV	120				6.2765	1.32326
so-2-23	Solomon	IV	240	37.8	48.7		2.67967	0.863162
so-2-24	Solomon	IV	360	37.5	43.5		1.85353	0.801878
so-2-25	Solomon	IV	480	37.4	52.2		1.821	0.619605
so-2-26	Solomon	IV	720	38.25	44.75		1.61216	1.17458
so-2-27	Solomon	IV	1440	37.1	46.2		1.18573	1.19289
so-2-28	Solomon	IV	1800	37.2	46.35		No Sample	No Sample
so-2-29	Solomon	IV	2160	37.6	45.7		No Sample	No Sample
so-2-30	Solomon	IV	2880	37.35	44.7	9	No Sample	No Sample
so-2-31	Solomon	IV	3600	37.4	45		No Sample	No Sample
so-2-32	Solomon	IV	4320	37.05	46.05		No Sample	No Sample
so-2-33	Solomon	SC	0	37.3	45.6	9	0	0
so-2-34	Solomon	SC	2				3.73831	0
so-2-35	Solomon	SC	8				10.2648	0.0669524
so-2-36	Solomon	SC	30	37.5	49		8.04786	0.183928
so-2-37	Solomon	SC	60	37.9	46.5		5.23186	0.227933
so-2-38	Solomon	SC	120	37.8	48.3		8.63298	0.317214
so-2-39	Solomon	SC	240	38	52.7		13.3623	0.383281
so-2-40	Solomon	SC	360	38.1	52		10.5194	0.634953
so-2-41	Solomon	SC	480	38.5	51.7		8.03862	0.802706
so-2-42	Solomon	SC	720	37.3	50.6		9.9523	1.02458
so-2-43	Solomon	SC	1440	37.1	48.75		5.68552	1.9009
so-2-44	Solomon	SC	1800	37.25	49.1		3.25446	1.60377
so-2-45	Solomon	SC	2160	37.4	50.45		2.74222	1.60587
so-2-46	Solomon	SC	2880	37.05	44.5	9	1.39241	0.94624
so-2-47	Solomon	SC	3600	37.25	47.05		0.645072	0.557203
so-2-48	Solomon	SC	4320	37.2	47.4		0.366906	0.191777
se-2-1	Seymour	OTM	0	37	48.5	9	0	0
se-2-2	Seymour	OTM	2				0.0476344	0
se-2-3	Seymour	OTM	8				0.739248	0.191586
se-2-4	Seymour	OTM	30	36.8	55		2.43965	2.65957
se-2-5	Seymour	OTM	60	37.3	55		2.75144	3.11963
se-2-6	Seymour	OTM	120	37.4	55		1.07364	2.54934
se-2-7	Seymour	OTM	240	37.5	49.7		0.405043	1.75317
se-2-8	Seymour	OTM	360	36.7	50.4		0.233564	1.11728
se-2-9	Seymour	OTM	480	37.1	55		0.299881	1.15759
se-2-10	Seymour	OTM	720	36.9	51.35		0.151803	1.05304
se-2-11	Seymour	OTM	1440	37.2	47		0.0698715	0.444466
se-2-12	Seymour	OTM	1800	37.05	47.9		0.0645226	0.32416
se-2-13	Seymour	OTM	2160	37.15	48.75		0	0.206671
se-2-14	Seymour	OTM	2880	36.85	46.7	9	0	0.159787
se-2-15	Seymour	OTM	3600	37.1	47.2		0	0
se-2-16	Seymour	OTM	4320	37.15	46.8		0	0
se-2-17	Seymour	SC	0	36.7	47.43	9	0	0
se-2-18	Seymour	SC	2				1.49301	0
se-2-19	Seymour	SC	8				4.952	0
se-2-20	Seymour	SC	30	36.9	51.9		3.31272	0.280241
se-2-21	Seymour	SC	60	37.6	55		16.132	1.35724
se-2-22	Seymour	SC	120	37	49.2		3.77442	0.542218
se-2-23	Seymour	SC	240	38	48.1		2.13316	0.6326
se-2-24	Seymour	SC	360	37.6	55		2.80355	0.933214
se-2-25	Seymour	SC	480	37.6	55		2.67306	1.21274
se-2-26	Seymour	SC	720	37.65	46.15		4.39922	2.0392
se-2-27	Seymour	SC	1440	37.6	52.1		3.78345	3.82376
se-2-28	Seymour	SC	1800	36.95	49.55		2.55984	3.20106
se-2-29	Seymour	SC	2160	37.8	48.6		2.27674	3.2148
se-2-30	Seymour	SC	2880	37.1	47.15	9	1.49904	2.98008
se-2-31	Seymour	SC	3600	37.15	44		0.636038	1.66371
se-2-32	Seymour	SC	4320	37.45	45.5		0.354681	0.729004
se-2-33	Seymour	IV	0	36.5	48.53	9	0	0
se-2-34	Seymour	IV	2				138.267	3.20242
se-2-35	Seymour	IV	8				70.5023	3.25709
se-2-36	Seymour	IV	30	36.5	55		34.8447	3.36552
se-2-37	Seymour	IV	60	37.2	50.1		17.417	3.44931
se-2-38	Seymour	IV	120	36.8	55		6.8633	3.00211
se-2-39	Seymour	IV	240	36.9	50.3		2.16445	2.1195
se-2-40	Seymour	IV	360	36.9	47.6		1.34583	1.59017
se-2-41	Seymour	IV	480	37.3	55		1.00673	1.21052
se-2-42	Seymour	IV	720	37	46.85		0.789934	0.867756
se-2-43	Seymour	IV	1440	36.4	55		0.372363	0.640485
se-2-44	Seymour	IV	1800	36.5	48.85		0.302572	0.446018
se-2-45	Seymour	IV	2160	36.9	47.6		0.176597	0.250512
se-2-46	Seymour	IV	2880	36.25	48.55	9	0.150318	0.209297
se-2-47	Seymour	IV	3600	37.2	49.2		0.0798969	0.0997024
se-2-48	Seymour	IV	4320	36.1	48.05		0.0701296	0
j-2-1	Justin	IV	0	37.8	45.2	9	0	0
j-2-2	Justin	IV	2				202.91	2.23564
j-2-3	Justin	IV	8				139.102	2.05268
j-2-4	Justin	IV	30	38.6	46.7		39.7394	2.1652
j-2-5	Justin	IV	60	38.7	50		17.5852	1.99428
j-2-6	Justin	IV	120	38.4	50.8		5.57973	1.78094
j-2-7	Justin	IV	240	38.4	50.2		3.62793	1.48408
j-2-8	Justin	IV	360	37.4	47.5		2.5739	1.23708
j-2-9	Justin	IV	480	37.3	43.8		1.76221	0.962091
j-2-10	Justin	IV	720	37.7	46		0.899068	0.573433
j-2-11	Justin	IV	1440	37.65	46.85		0.440139	0.23774
j-2-12	Justin	IV	1800	36.95	44.45		0.331933	0.187457
j-2-13	Justin	IV	2160	36.9	45.45		0.336085	0.216997
j-2-14	Justin	IV	2880	37.4	44	9	0.297845	0.129784
j-2-15	Justin	IV	3600	37	43.5		0.169967	0.111045
j-2-16	Justin	IV	4320	36.6	42.3		0.133007	0.106906
j-2-17	Justin	SC	0	36.85	44.05	9	0	0
j-2-18	Justin	SC	2				0.282247	0
j-2-19	Justin	SC	8				2.15212	0
j-2-20	Justin	SC	30	37.1	47.9		5.52921	0.143173
j-2-21	Justin	SC	60	37.9	48		5.27131	0.220095
j-2-22	Justin	SC	120	38.4	47.4		5.47824	0.338019
j-2-23	Justin	SC	240	38.4	44.8		8.65198	0.54676
j-2-24	Justin	SC	360	37.6	47.8		7.38762	0.755033
j-2-25	Justin	SC	480	38.4	45.7		6.47107	1.01631
j-2-26	Justin	SC	720	38.25	52.45		7.96752	1.26966
j-2-27	Justin	SC	1440	37.85	45.75		4.86618	1.72822
j-2-28	Justin	SC	1800	37.6	46.05		3.96839	1.55992
j-2-29	Justin	SC	2160				3.06178	1.31366
j-2-30	Justin	SC	2880	37.45	45.75	9	2.17694	1.02724
j-2-31	Justin	SC	3600	37.2	45.55		1.34566	0.638942
j-2-32	Justin	SC	4320	37	43.9		0.736881	0.185371
j-2-33	Justin	OTM	0	37.83	44.77	9	0	0
j-2-34	Justin	OTM	2				0.185215	0
j-2-35	Justin	OTM	8				13.4366	0.345586
j-2-36	Justin	OTM	30	38	45.1		14.3013	2.79934
j-2-37	Justin	OTM	60	37.5	44.1		7.25294	3.45665
j-2-38	Justin	OTM	120	37.8	46.3		2.50073	2.87304
j-2-39	Justin	OTM	240	37.7	44.8		1.06725	1.69147
j-2-40	Justin	OTM	360	37.8	42.8		0.74828	1.40267
j-2-41	Justin	OTM	480	37.3	47		0.502079	1.14247
j-2-42	Justin	OTM	720	37.55	45.05		0.323383	0.689393
j-2-43	Justin	OTM	1440	37.2	46.8		0.185418	0.407432
j-2-44	Justin	OTM	1800	36.8	46.1		0.110927	0.154939
j-2-45	Justin	OTM	2160	37.65	46.05		0.093496	0
j-2-46	Justin	OTM	2880	37.65	44.3	9	0.0507807	0
j-2-47	Justin	OTM	3600	37.9	45.6		0.0453238	0
j-2-48	Justin	OTM	4320	37.35	44.15		0.0336501	0
m-2-1	Marcel	SC	0	37.3	44.9	9	0	0
m-2-2	Marcel	SC	2				0.229817	0
m-2-3	Marcel	SC	8				0.581571	0
m-2-4	Marcel	SC	30	38	48		0.584769	0
m-2-5	Marcel	SC	60	38	47.8		1.19653	0.0998374
m-2-6	Marcel	SC	120	37.2	52.6		0.534526	0.118019
m-2-7	Marcel	SC	240	38	55		2.98489	0.261381
m-2-8	Marcel	SC	360	37.9	48.8		2.29644	0.294897
m-2-9	Marcel	SC	480				1.57366	0.475014
m-2-10	Marcel	SC	720	38.05	50.55		3.78697	0.853231
m-2-11	Marcel	SC	1440	37.65	52.95		3.90655	2.43144
m-2-12	Marcel	SC	1800	37.5	52.4		3.5867	1.81066
m-2-13	Marcel	SC	2160	37.75	51.2		3.28073	1.80886
m-2-14	Marcel	SC	2880	37.1	55	9	2.67822	1.12249
m-2-15	Marcel	SC	3600	37.15	46.9		1.6667	0.914935
m-2-16	Marcel	SC	4320	37.5	47.95		0.703404	0.429876
m-2-17	Marcel	IV	0	36.9	46.67	8	0	0
m-2-18	Marcel	IV	2				166.444	2.86983
m-2-19	Marcel	IV	8				93.9799	2.11558
m-2-20	Marcel	IV	30	37.8	48.9		28.0712	1.75749
m-2-21	Marcel	IV	60	37.9	51.6		18.6871	1.76612
m-2-22	Marcel	IV	120	37.9	46.7		7.02537	1.58521
m-2-23	Marcel	IV	240	37.9	52.5		2.37758	0.934452
m-2-24	Marcel	IV	360	37.4	55		2.24969	0.828731
m-2-25	Marcel	IV	480	37.4	52.3		1.5632	0.733708
m-2-26	Marcel	IV	720	37.55	49.65		1.40686	0.66945
m-2-27	Marcel	IV	1440	37.35	52.9		0.642359	0.39638
m-2-28	Marcel	IV	1800	37.3	47.9		0.565791	0.283174
m-2-29	Marcel	IV	2160	37.15	50.75		0.442948	0.314002
m-2-30	Marcel	IV	2880	37.4	45.8	9	0.31127	0.203505
m-2-31	Marcel	IV	3600	37.4	47.3		0.191259	0
m-2-32	Marcel	IV	4320	37.05	48.95		0.107659	0
m-2-33	Marcel	OTM	0	37.15	45.8	9	0	0
m-2-34	Marcel	OTM	2				0.744382	0
m-2-35	Marcel	OTM	8				17.2801	0.447839
m-2-36	Marcel	OTM	30	37.5	55		20.2874	2.451
m-2-37	Marcel	OTM	60	38.2	53.4		9.19341	3.11342
m-2-38	Marcel	OTM	120	37.6	55		3.475	2.66984
m-2-39	Marcel	OTM	240	37.5	55		1.22756	1.9721
m-2-40	Marcel	OTM	360	37.3	55		0.824431	1.23199
m-2-41	Marcel	OTM	480	37.2	55		0.610285	0.905002
m-2-42	Marcel	OTM	720	37.6	52		0.45114	0.840529
m-2-43	Marcel	OTM	1440	37.2	47		0.310561	0.358648
m-2-44	Marcel	OTM	1800	37.2	45.95		0.172147	0.159945
m-2-45	Marcel	OTM	2160	37.2	47.9		0.171594	0.127229
m-2-46	Marcel	OTM	2880	37.3	46.75	8	0.100632	0
m-2-47	Marcel	OTM	3600	37.15	48.5		0.0621708	0
m-2-48	Marcel	OTM	4320	36.8	47.25		0.0405576	0
ir-2-1	Iris	IV	0	37.23	43.33	8	0	0
ir-2-2	Iris	IV	2				391.098	5.53741
ir-2-3	Iris	IV	8				114.346	6.94575
ir-2-4	Iris	IV	30	36.8	48.5		34.8653	6.15153
ir-2-5	Iris	IV	60	37.9	45.2		14.4202	5.50016
ir-2-6	Iris	IV	120	36.9	51.3		5.78059	4.44884
ir-2-7	Iris	IV	240	37.4	46.6		4.42458	3.1589
ir-2-8	Iris	IV	360	37.4	44.5		3.64994	2.66439
ir-2-9	Iris	IV	480	36.8	44		3.29749	2.69279
ir-2-10	Iris	IV	720	36.7	43.5		3.20032	2.82411
ir-2-11	Iris	IV	1440	37.3	43.7		1.43374	1.83488
ir-2-12	Iris	IV	1800	37	42.85		1.05909	1.65752
ir-2-13	Iris	IV	2160	37.4	43.4		0.928917	1.3345
ir-2-14	Iris	IV	2880	37.15	43.2	8	0.284221	0.492861
ir-2-15	Iris	IV	3600	36.75	42.75		0.131452	0.300523
ir-2-16	Iris	IV	4320	37	45.45		0.0351226	0
ir-2-17	Iris	OTM	0	37.23	44.37	9	0	0
ir-2-18	Iris	OTM	2				2.17139	0
ir-2-19	Iris	OTM	8				15.294	0.49872
ir-2-20	Iris	OTM	30	37.8	44.4		24.1945	4.79741
ir-2-21	Iris	OTM	60	37.8	45.3		14.0482	6.81083
ir-2-22	Iris	OTM	120	37.6	47		3.36228	6.07649
ir-2-23	Iris	OTM	240	36.7	48.2		1.02823	3.0931
ir-2-24	Iris	OTM	360	37.3	46.7		0.865551	2.11912
ir-2-25	Iris	OTM	480	36.7	45.2		0.675568	1.62421
ir-2-26	Iris	OTM	720	36.6	44.7		0.547333	1.39833
ir-2-27	Iris	OTM	1440	36.9	45.35		0.208139	0.635003
ir-2-28	Iris	OTM	1800	36.8	45.8		0.159812	0.389987
ir-2-29	Iris	OTM	2160	36.3	45.5		0.133419	0.3368
ir-2-30	Iris	OTM	2880	36.9	44.55	8	0.0410407	0
ir-2-31	Iris	OTM	3600	36.7	44.5		0	0
ir-2-32	Iris	OTM	4320	37.5	46.4		0	0
ir-2-33	Iris	SC	0	36.67	45.53	9	0	0
ir-2-34	Iris	SC	2				1.04903	0
ir-2-35	Iris	SC	8				6.13094	0
ir-2-36	Iris	SC	30	36.2	47		9.5828	0
ir-2-37	Iris	SC	60	37	46.1		6.87535	0.405988
ir-2-38	Iris	SC	120	37.1	45		3.79873	0.410064
ir-2-39	Iris	SC	240	36.3	45.6		4.92826	0.654415
ir-2-40	Iris	SC	360	36.8	46.5		11.7647	1.16051
ir-2-41	Iris	SC	480	36.6	48		10.4344	2.10755
ir-2-42	Iris	SC	720	37.15	45.7		9.83735	2.84565
ir-2-43	Iris	SC	1440	36.55	46.05		6.72763	3.70936
ir-2-44	Iris	SC	1800	36.35	45.5		4.84589	3.01607
ir-2-45	Iris	SC	2160	36.7	44.35		4.03411	3.11483
ir-2-46	Iris	SC	2880	36.9	45.35	8	1.64969	1.39183
ir-2-47	Iris	SC	3600	36.6	42.6		0.94911	0.914564
ir-2-48	Iris	SC	4320	36.45	44.85		0.407506	0.486935
h-2-1	Hazel	SC	0	37.4	46.15	8	0	0
h-2-2	Hazel	SC	2				2.63524	0
h-2-3	Hazel	SC	8				11.4547	0
h-2-4	Hazel	SC	30	36.9	52.4		9.05103	0
h-2-5	Hazel	SC	60	37.8	55		9.36377	0.204545
h-2-6	Hazel	SC	120	37.5	52.9		5.82598	0.292533
h-2-7	Hazel	SC	240	36.9	55		6.039	0.388812
h-2-8	Hazel	SC	360	37.4	55		7.04968	0.54423
h-2-9	Hazel	SC	480	37	55		6.37563	0.642548
h-2-10	Hazel	SC	720	37.45	52.7		6.38828	0.956852
h-2-11	Hazel	SC	1440	37.2	52.8		5.0122	1.55965
h-2-12	Hazel	SC	1800	36.85	53.35		4.52343	1.67523
h-2-13	Hazel	SC	2160	36.5	50.5		2.8198	1.09527
h-2-14	Hazel	SC	2880	36.55	50.05	9	1.94034	0.852827
h-2-15	Hazel	SC	3600	37.05	44.35		1.28917	0.629397
h-2-16	Hazel	SC	4320	37.1	45.15		0.657736	0.305842
h-2-17	Hazel	OTM	0	37.37	47.47	9	0	0
h-2-18	Hazel	OTM	2				1.33489	0
h-2-19	Hazel	OTM	8				22.583	0.570158
h-2-20	Hazel	OTM	30	37.4	46.4		31.7108	4.31441
h-2-21	Hazel	OTM	60	37.7	49.8		16.257	5.44464
h-2-22	Hazel	OTM	120	37.1	53.2		4.73249	5.0671
h-2-23	Hazel	OTM	240	37.9	52.3		1.36068	3.00501
h-2-24	Hazel	OTM	360	37.4	50.3		1.1029	2.07748
h-2-25	Hazel	OTM	480	36.6	47.6		0.797434	1.72946
h-2-26	Hazel	OTM	720	36.4	49.55		0.519957	1.06648
h-2-27	Hazel	OTM	1440	37.4	50.6		0.118028	0.31582
h-2-28	Hazel	OTM	1800	36.9	46.05		0.100614	0.170325
h-2-29	Hazel	OTM	2160	37.15	47.6		0.0651787	0.108679
h-2-30	Hazel	OTM	2880	37.1	46.75	8	0	0.13693
h-2-31	Hazel	OTM	3600	37.05	46.6		0	0
h-2-32	Hazel	OTM	4320	37.05	46.35		0	0
h-2-33	Hazel	IV	0	37.27	44.83	9	0	0
h-2-34	Hazel	IV	2				341.471	1.61313
h-2-35	Hazel	IV	8				123.706	2.05655
h-2-36	Hazel	IV	30	37.6	55		44.3035	2.18151
h-2-37	Hazel	IV	60	37.6	51.6		24.0817	2.23148
h-2-38	Hazel	IV	120	37.5	47.4		8.51745	1.83086
h-2-39	Hazel	IV	240	37.5	50.9		2.99234	1.25118
h-2-40	Hazel	IV	360	37.7	55		2.53241	0.797205
h-2-41	Hazel	IV	480	37	54		1.94372	0.826829
h-2-42	Hazel	IV	720	37.7	47.9		1.59614	0.813814
h-2-43	Hazel	IV	1440	37.1	46.15		0.476666	0.397988
h-2-44	Hazel	IV	1800	36.55	46.6		0.304072	0.309568
h-2-45	Hazel	IV	2160	36.95	47		0.215564	0
h-2-46	Hazel	IV	2880	37.3	44.35	9	0.0931102	0
h-2-47	Hazel	IV	3600	36.8	46.5		0.0271311	0
h-2-48	Hazel	IV	4320	37	49.1		0	0
